# Supplementary material for: Bile acid synthesis, modulation, and dementia: A metabolomic, transcriptomic, and pharmacoepidemiologic study
Source: PLoS Med. 2021 May 27;18(5):e1003615. doi: 10.1371/journal.pmed.1003615 (PMC8158920; doi:10.1371/journal.pmed.1003615)
Supplement: S10 Table — AD, Alzheimer disease; BA, bile acid; CHRM2, Cholinergic Receptor Muscarinic 2; CHRM3, Cholinergic Receptor Muscarinic 3; CON, control; FDR, false discovery rate (Benjamini–Hochberg) corrected p-value; FPR1, Formyl Peptide Receptor 1; GPBAR1, G Protein-Coupled Bile Acid Receptor 1; HNF4A, Hepatocyte Nuclear Factor 4 Alpha; KDR, Kinase Insert Domain Receptor; NR1H2, Nuclear Receptor Subfamily 1 Group H Member 2; NR1H3, Nuclear Receptor Subfamily 1 Group H Member 3; NR1H4, Nuclear Receptor Subfamily 1 Group H Member 4; NR1I2, Nuclear Receptor Subfamily 1 Group I Member 2; NR1I3, Nuclear Receptor Subfamily 1 Group I Member 3; NR3C1, Nuclear Receptor Subfamily 3 Group C Member 1; NR5A2, Nuclear Receptor Subfamily 5 Group A Member 2; PPARA, Peroxisome Proliferator Activated Receptor Alpha; PPARD, Peroxisome Proliferator Activated Receptor Delta; PPARG, Peroxisome Proliferator Activated Receptor Gamma; pval: p-value; RARA, Retinoic Acid Receptor Alpha; RXRA, Retinoid X Receptor Alpha; RXRB, Retinoid X Receptor Beta; RXRG, Retinoid X Receptor Gamma; VDR, Vitamin D Receptor. (XLSX) [file pmed.1003615.s012.xlsx]

## Sheet: Total
Total	Inhibitory Neurons			Excitatory Neurons			Astrocytes			Microglia			Endothelial cells			Oligodendrocytes			Oligodendrocyte progenitor			Pericytes
Gene	Fold Change	pval	pval (FDR)	Fold Change	pval	pval (FDR)	Fold Change	pval	pval (FDR)	Fold Change	pval	pval (FDR)	Fold Change	pval	pval (FDR)	Fold Change	pval	pval (FDR)	Fold Change	pval	pval (FDR)	Fold Change	pval	pval (FDR)
NR1I3	-0.277928	0.347205	0.365478	-0.402214	0.00081312	0.00170755	2.05544	0.187157	0.601787							1.28104	0.0472105	0.157368	1.06714	0.496549	0.846254
RXRG	-0.136454	0.152979	0.218542	1.06269	0.441208	0.463268	-0.238438	0.0664538	0.355133							0.289752	0.662505	0.779418	-2.72088	0.23696	0.628331
NR5A2	-1.33296	0.327763	0.364181	-0.707105	1.565e-08	4.694e-08	0.832677	0.909783	0.909783	-1.91269	0.664786	0.728045				-0.672093	0.502915	0.670553	0.748214	0.446964	0.846254
CHRM3	0.00808151	0.00222552	0.0074184	0.0143833	0.111688	0.146591	-0.0519354	0.0747647	0.355133	0.0739341	0.822378	0.822378	0.267263	0.871905	0.954351	-0.239904	0.0364809	0.145924	-0.412195	0.441664	0.846254	-0.826222	0.481464	0.858734
GPBAR1				-1.10314	0.570452	0.570452				-0.633203	0.66591	0.728045
PPARG	-0.0242593	2.268e-06	4.536e-05	0.103551	9.657e-12	6.76e-11	-1.13697	6.89e-05	0.00130911	0.496895	0.0437954	0.306567				-0.0410787	0.473888	0.670553	0.129504	0.672366	0.890232	0.571966	0.923196	0.923196
NR1I2	1.26438	0.214544	0.252405	0.046075	0.0483427	0.0697228	-0.515396	0.904204	0.909783							0.0575516	0.905495	0.971125	0.798647	0.579016	0.846254
KDR	-0.632766	0.0783123	0.150002	0.918555	0.440273	0.463268	-1.92066	0.190282	0.601787				0.813283	0.752828	0.954351	1.00318	0.00020617	0.00412338				0.744381	0.272598	0.858734
NR3C1	0.0693384	0.00015182	0.00074143	0.0658103	0.120839	0.149272	0.0887125	0.877425	0.909783	-0.334122	0.146891	0.411294	-0.142555	0.679411	0.954351	-0.0246125	0.492813	0.670553	-0.0385985	0.882915	0.936441	0.199488	0.636944	0.858734
RXRB	0.250437	0.182204	0.242939	-0.152787	6.087e-08	1.598e-07	-0.0529666	0.633691	0.909783	-0.700494	0.27393	0.639169	-0.0732539	0.86507	0.954351	-0.23773	0.973828	0.973828	-0.00343802	0.710678	0.890232
PPARD	-0.0492846	0.00342523	0.00978638	-0.034664	2.147e-14	2.255e-13	0.133491	0.699558	0.909783	-0.338466	0.404158	0.728045	-0.0668696	0.549877	0.954351	-0.269389	0.205141	0.410283	0.218663	0.963867	0.963867	-0.816686	0.886363	0.923196
CHRM2	0.0710657	0.0566564	0.141641	-0.221922	1.766e-10	9.273e-10	0.00352023	0.729044	0.909783							0.426318	0.071423	0.178557	2.10444	0.26456	0.628331
RXRA	-0.098201	5.576e-06	5.576e-05	0.0447109	9.743e-10	4.092e-09	-0.226178	0.250426	0.601787	-0.690741	0.612541	0.728045				-0.733264	0.00616818	0.0308409	0.115141	0.0351148	0.228478	0.659602	0.638147	0.858734
NR1H3	-0.346433	5.684e-05	0.00037891	-0.266717	6.858e-31	1.44e-29	0.30835	0.482427	0.909783	-0.133639	0.484507	0.728045				0.307287	0.0590651	0.168758	-0.658506	0.0546811	0.228478	1.55883	0.442041	0.858734
VDR	0.0171647	0.142074	0.218542	0.18542	0.0478068	0.0697228	-0.113065	0.589056	0.909783	-1.54644	0.102337	0.411294				0.141754	0.654168	0.779418	0.136195	0.887155	0.936441
NR1H4	-0.525639	0.0989179	0.164863	-0.0378464	0.049802	0.0697228	0.668889	0.625671	0.909783							0.563886	0.281601	0.469335	0.863607	0.749669	0.890232
RARA	-0.0491585	0.419688	0.419688	0.224806	0.00260601	0.00497512	0.497731	0.555318	0.909783	-1.0635	0.676042	0.728045	-3.14953	0.325758	0.954351	1.24963	0.00120345	0.0120345	-0.496273	0.0464017	0.228478	-2.27378	0.105872	0.858734
HNF4A	-0.00020244	0.0825012	0.150002	0.108865	0.187374	0.218603	0.302554	0.892788	0.909783							-1.32234	0.100282	0.222848	-1.61977	0.0398531	0.228478
NR1H2	0.0226064	0.0786181	0.150002	-0.120929	1.836e-09	6.427e-09	-0.0591593	0.253384	0.601787	-0.481387	0.630838	0.728045				0.24546	0.0020525	0.0136833	0.253562	0.0625847	0.228478	2.71746	0.21364	0.858734
FPR1	0.300556	0.211456	0.252405	-0.152176	0.0039271	0.00687242				0.74245	0.0119318	0.167046				0.688072	0.230851	0.419728	1.16654	0.579016	0.846254
PPARA	0.0876153	0.00018536	0.00074143	-0.11516	1.445e-06	3.372e-06	-0.221993	0.00757461	0.0719588	-0.636053	0.135311	0.411294	0.0884465	0.954351	0.954351	-0.117595	0.922569	0.971125	-0.42603	0.0721509	0.228478	0.0702718	0.686987	0.858734

## Sheet: Male
Male	Inhibitory Neurons			Excitatory Neurons			Astrocytes			Microglia			Endothelial cells			Oligodendrocytes			Oligodendrocyte progenitor			Pericytes
Gene	Fold Change	pval	pval (FDR)	Fold Change	pval	pval (FDR)	Fold Change	pval	pval (FDR)	Fold Change	pval	pval (FDR)	Fold Change	pval	pval (FDR)	Fold Change	pval	pval (FDR)	Fold Change	pval	pval (FDR)	Fold Change	pval	pval (FDR)
NR1I3	-1.02347	0.012284	0.0245681	-0.767092	0.00019734	0.0003289	-0.535617	0.734583	0.928832							1.22652	0.33718	0.570766	-0.11156	0.494857	0.764872
RXRG	-0.297978	0.049728	0.08288	0.483311	0.625987	0.625987	-0.311981	0.18393	0.390851							1.33522	0.319629	0.570766	-2.20676	0.37994	0.67545
NR5A2	-1.75807	0.158703	0.212679	-0.496015	5.959e-05	0.00010835	1.06567	0.735715	0.928832	-2.72315	0.383335	0.634964				0.0202235	0.494104	0.664069	-0.519155	0.573654	0.764872
CHRM3	0.221446	0.081079	0.124737	0.105297	0.0130254	0.0186078	-0.339887	0.0337017	0.143232	2.96488	0.168481	0.591817	-0.712655	0.114057	0.570287	-0.616399	0.00292009	0.0292009	0.297617	0.85083	0.85083	-1.89553	0.390111	0.75383
GPBAR1
PPARG	-0.0251451	1.348e-09	2.695e-08	0.127273	3.231e-22	1.616e-21	-1.60361	7.384e-07	1.255e-05	-0.0812528	0.931064	0.931064				-0.455689	0.871069	0.871069	0.404785	0.283199	0.566399	-2.34956	0.553502	0.75383
NR1I2	0.482256	0.61594	0.648358	-0.52642	0.00220156	0.00338701	-0.228719	0.990069	0.990069							-0.492761	0.256111	0.570766	0.426609	0.84736	0.85083
KDR	-1.02207	0.0292775	0.0532318	0.427806	0.112641	0.132519	-2.39678	0.0941048	0.22854				-0.503627	0.677259	0.8902	0.991417	0.0104052	0.069368				0.783463	0.64614	0.75383
NR3C1	0.276823	9.983e-06	3.328e-05	0.228331	3.383e-05	6.767e-05	0.110642	0.765503	0.928832	-0.322674	0.433311	0.634964	-0.120774	0.8902	0.8902	0.0172146	0.805159	0.847536	-0.200129	0.0231695	0.178378	0.195447	0.4605	0.75383
RXRB	0.794018	0.231557	0.289446	0.285647	2.79e-07	6.975e-07	-0.21398	0.266045	0.502529	-1.72615	0.0232789	0.139674				0.00750294	0.777169	0.847536	0.334375	0.571378	0.764872
PPARD	-0.00390272	2.047e-06	1.024e-05	-0.250751	3.018e-37	6.037e-36	0.0416263	0.329853	0.560749	0.0845491	0.476223	0.634964	0.331764	0.887598	0.8902	-0.309774	0.284207	0.570766	-0.316864	0.0411218	0.178378
CHRM2	0.0368291	0.00025747	0.00064368	-0.0966932	7.674e-10	2.558e-09										1.34709	0.0972975	0.38919
RXRA	0.00912602	3.04e-07	3.04e-06	-0.0306762	8.681e-18	3.472e-17	-0.402204	0.0169434	0.0960128	-0.409474	0.908075	0.931064				-0.578672	0.0488587	0.244294	0.649158	0.0668917	0.178378	-0.381374	0.933536	0.933536
NR1H3	-0.273951	1.015e-06	6.766e-06	-0.344602	9.713e-37	9.713e-36	0.687841	0.902651	0.959067	-0.40514	0.295908	0.591817				0.290076	0.34246	0.570766	-0.668069	0.0539972	0.178378
VDR	-0.00484035	0.495179	0.582563	0.169663	0.0237005	0.0296256				-2.00354	0.217604	0.591817				0.315669	0.204642	0.570766	0.961001	0.686098	0.844429
NR1H4	-0.773286	0.00064415	0.00143145	0.437702	0.496485	0.522616	1.50939	0.417693	0.645526							0.36656	0.407183	0.626436
RARA	0.393606	0.159509	0.212679	0.377293	1.72e-05	3.823e-05	3.41842	0.056744	0.160775							2.85973	0.00128832	0.0257664	0.523381	0.794941	0.85083	-2.62591	0.0542784	0.379949
HNF4A	0.643307	0.554131	0.615701	0.467172	0.416448	0.46272	-0.318392	0.819558	0.928832							-0.515905	0.633629	0.792036	-1.3794	0.0557679	0.178378
NR1H2	-0.229627	7.394e-06	2.958e-05	-0.228427	3.455e-24	2.303e-23	-0.165972	0.0464287	0.157858	0.122586	0.702997	0.843596				0.157798	0.129236	0.430787	1.0613	0.148322	0.339021
FPR1	1.8036	0.989513	0.989513	-0.101221	0.0150681	0.0200908				1.02858	0.283773	0.591817				0.652153	0.498051	0.664069
PPARA	0.0622853	2.501e-05	7.145e-05	-0.325569	3.225e-09	9.214e-09	-0.374862	0.00140101	0.0119086	-1.26753	0.0219567	0.139674	-2.18331	0.278324	0.69581	-0.0363123	0.689635	0.811335	-0.239902	0.0556322	0.178378	-0.302648	0.440616	0.75383

## Sheet: Female
Female	Inhibitory Neurons			Excitatory Neurons			Astrocytes			Microglia			Endothelial cells			Oligodendrocytes			Oligodendrocyte progenitor			Pericytes
Gene	Fold Change	pval	pval (FDR)	Fold Change	pval	pval (FDR)	Fold Change	pval	pval (FDR)	Fold Change	pval	pval (FDR)	Fold Change	pval	pval (FDR)	Fold Change	pval	pval (FDR)	Fold Change	pval	pval (FDR)	Fold Change	pval	pval (FDR)
NR1I3	0.461116	0.39691	0.661516	-0.10694	0.308956	0.524261										0.937964	0.153189	0.576478
RXRG	0.027828	0.938198	0.975898	1.33128	0.255007	0.496489	-0.0677487	0.228445	0.983287							-0.758776	0.488443	0.735355
NR5A2	-1.00799	0.975898	0.975898	-0.752616	0.00015003	0.00105022	1.05681	0.754848	0.983287							-1.08174	0.259415	0.576478
CHRM3	-0.173934	0.0133611	0.267222	-0.0166181	0.521667	0.644412	0.295249	0.678331	0.983287	-0.83337	0.51483	0.882566	1.27203	0.141258	0.282515	0.152474	0.827129	0.912903	-0.670486	0.25412	0.578543	1.50863	0.873049	0.876187
GPBAR1				-4.78051	0.11487	0.380219				0.153442	0.969685	0.969685
PPARG	-0.0543725	0.276015	0.55203	0.0611527	0.144846	0.380219	-0.673049	0.268232	0.983287	0.831067	0.0254879	0.152928				0.367742	0.24316	0.576478	0.194725	0.485301	0.658223
NR1I2	1.91355	0.249584	0.55203	0.572579	0.719147	0.755195										0.421663	0.407305	0.735355	1.02101	0.706919	0.788805
KDR	-0.183072	0.715597	0.841879	1.03699	0.618698	0.721814										1.03265	0.0118133	0.118133				0.658108	0.283816	0.876187
NR3C1	-0.0737458	0.251994	0.55203	-0.0478421	0.491805	0.644412	0.0799003	0.863621	0.983287	-0.202809	0.501066	0.882566	-0.293646	0.467817	0.623756	-0.0853716	0.613196	0.766495	0.0607535	0.303737	0.578543	0.21306	0.876187	0.876187
RXRB	-0.248864	0.380078	0.661516	-0.521862	5.141e-05	0.00053984	0.0641372	0.807736	0.983287	0.361808	0.671873	0.895831	0.136488	0.676523	0.676523	-0.301418	0.867258	0.912903	-0.115487	0.493667	0.658223
PPARD	-0.149413	0.944465	0.975898	0.0755248	0.99261	0.99261	0.102319	0.962806	0.983287	-0.330448	0.398116	0.882566	-0.453749	0.084914	0.282515	-0.208537	0.534966	0.735355	0.554995	0.32543	0.578543	-2.48336	0.411558	0.876187
CHRM2	0.0801133	0.654724	0.818404	-0.281566	0.00320195	0.0168102	-0.455652	0.173521	0.983287							0.113093	0.454556	0.735355	2.40212	0.277153	0.578543
RXRA	-0.244542	0.141637	0.55203	0.167581	0.260066	0.496489	-0.0471751	0.605645	0.983287	-1.00444	0.333627	0.882566				-0.832832	0.0709726	0.407237	-0.350901	0.739504	0.788805
NR1H3	-0.274933	0.475136	0.678766	-0.200211	4.568e-05	0.00053984	-0.00919451	0.517466	0.983287							0.379561	0.0814473	0.407237	-0.640959	0.265364	0.578543	-0.226785	0.873049	0.876187
VDR	-0.0851045	0.119936	0.55203	0.225834	0.509247	0.644412	-0.338316	0.182686	0.983287	-1.00696	0.373635	0.882566				0.294879	0.980613	0.980613	-0.804866	0.473898	0.658223
NR1H4	-0.623521	0.468068	0.678766	-0.198179	0.324543	0.524261	-0.789394	0.666922	0.983287							0.717648	0.551516	0.735355	3.06812	0.175046	0.578543
RARA	-0.741618	0.570224	0.760299	0.0129262	0.140673	0.380219	-0.580543	0.477082	0.983287	-0.824077	0.606823	0.895831				0.351704	0.417429	0.735355	-1.65053	0.00475555	0.0760888
HNF4A	0.113512	0.195646	0.55203	0.069314	0.719233	0.755195	0.926606	0.983287	0.983287							-1.3931	0.20293	0.576478	-2.06363	0.262867	0.578543
NR1H2	0.214389	0.174962	0.55203	-0.206896	0.363923	0.545884	-0.0233089	0.826091	0.983287	-0.75594	0.866186	0.969685				0.380132	0.00709931	0.118133	-0.537135	0.60896	0.749489	2.58426	0.439244	0.876187
FPR1	-1.11287	0.124857	0.55203	-0.050037	0.120162	0.380219				0.880867	0.00492807	0.0591368				0.824054	0.241003	0.576478	0.481095	0.81417	0.81417
PPARA	0.0842226	0.244118	0.55203	0.13443	0.190217	0.44384	-0.0207886	0.649597	0.983287	-0.0270004	0.936897	0.969685				-0.228274	0.779182	0.912903	-0.617637	0.231927	0.578543	0.605165	0.829882	0.876187
